# Supplementary material for: First report of leopard fossils from a limestone cave in Kenting area, southern Taiwan
Source: PeerJ. 2021 Aug 23;9:e12020. doi: 10.7717/peerj.12020 (PMC8388558; doi:10.7717/peerj.12020)
Supplement: Supplemental Information 1 [file peerj-09-12020-s001.xlsx]

## Sheet: 工作表1
Species	Side	Catalog no.	Depositary	p3 crown L	p3 Protoconid L	p3 Protoconid H	p3 protoconid W	p4 crown L	p4 Paraconid L	p4 paraconid H	p4 paraconid W	p4 Protoconid L	p4 Protoconid H	p4 protoconid W	P4 Hypoconid L	P4 Hypoconid H	P4 Hypoconid W	m1 crown L	m1 paraconid L	m1 paraconid H	M1 paraconid W	M1 Protoconid L	m1 protoconid H	m1 protoconid W	m1 carnassial notch H
Fossil Panthera pardus	right	F056584, F056585, F056586	National Museum of Natural Science	12.5	6.88	6.95	5.22	17.49	2.78	6.07	5.52	8.57	10.96	7.08	3.71	8.08	7.35	16.77	7.65	9.24	7.35	7.08	9.36	6.21	7.37
Neofelis nebulosa	right	C0316	Endemic Species Research Institute	-	-	-	-	12.81	2.15	5	4.1	6.16	7.65	5.01	1.65	5.25	4.87	12.91	5.36	7.83	5.13	6.3	7.92	5.24	5.94
Neofelis nebulosa	left	C0316	Endemic Species Research Institute	8.39	4.5	5.33	3.68	12.28	-	-	3.96	5.77	7.63	5.06	2.02	4.63	4.81	13.67	5.14	8.17	5.26	6.81	7.91	5.05	5.87
Neofelis nebulosa	right	C0317	Endemic Species Research Institute	10.01	5.54	5.27	4.16	12.54	2	4.75	4.047	6.16	7.78	5.71	1.58	5.48	5.27	14.16	5.33	8.1	5.26	6.37	8.39	6.05	6.7
Neofelis nebulosa	left	C0317	Endemic Species Research Institute	9.81	5.3	5.55	3.87	12.92	2.13	4.94	3.77	6.46	8.65	5.11	2.33	5.37	4.98	14.3	5.61	8.52	4.95	6.46	8.36	5.4	6.69
Neofelis nebulosa	right	C0336	Endemic Species Research Institute	10.17	5.04	5.68	4.41	13.16	2.2	4.87	4.16	5.71	8.54	5.9	2.08	6.13	5.48	14.5	5.58	8.55	5.64	7	8.51	6.26	6.9
Neofelis nebulosa	left	C0336	Endemic Species Research Institute	10.27	5.09	5.5	4.29	13.8	2.33	5.3	4.2	5.79	8.65	5.58	2.02	5.89	5.51	14.98	5.48	8.68	5.5	7.37	8.31	6.01	6.99
Neofelis nebulosa	right	-	National Museum of Natural Science	9.93	5.22	6.1	4.13	13.31	1.94	4.93	4.48	6.06	8.41	5.26	1.38	4.87	5.31	12.64	4.97	8.01	5.4	6.07	7.74	5.47	6.32
Neofelis nebulosa	left	-	National Museum of Natural Science	10.14	4.96	5.76	4.1	13.29	2	4.37	4.8	6.32	8.15	5.19	2.31	5.07	4.85	12.55	4.39	8.68	5.8	6.22	7.73	5.17	6.01
Panthera pardus	right	6377	National Museum of Natural Science	-	-	-	-	-	-	-	-	-	-	-	-	-	-	17.33	7.14	9.81	7.33	7.89	10.01	7.32	7.56
Panthera pardus	left	6377	National Museum of Natural Science	-	-	-	-	-	-	-	-	-	-	-	-	-	-	16.42	7.56	10.9	7.32	7.61	9.94	7.27	7.46
Panthera tigris	right	14428	National Museum of Natural Science	16.86	9.17	9.98	8.42	21.77	3.61	9.49	8.27	11.94	14.12	10.11	2.25	9.25	10.73	22.41	9.17	15.87	11.95	10.39	13	11.58	11.69
Panthera tigris	left	14428	National Museum of Natural Science	17.07	9.87	10.45	8.39	22	3.58	9.38	7.91	11.61	14.78	10.06	3	8.75	11	23.28	10.1	16.47	11.88	10.79	13.12	12.07	11.16
Panthera tigris	right	-	National Museum of Natural Science	-	8.13	9.2	7.86	23.58	4.73	9.19	9.92	10.34	14.28	10.84	3.05	9.44	11.18	24.54	10.18	-	12.43	11.46	13.94	12.66	10.54
Panthera tigris	left	-	National Museum of Natural Science	15.86	7.53	8.75	7.46	24.16	4.67	9.68	9.39	10.51	14.79	9.86	2.92	9.62	11.61	24.24	9.95	13.62	11.25	11.56	12.43	11.68	9.04
Neofelis nebulosa	right	494-1	Taipei zoo	10.58	5.72	5.33	3.89	13.82	3.17	5.47	4.62	6.27	7.85	4.77	2.76	-	4.96	14.04	5.49	9.12	5.35	6.63	8.41	5.95	6.41
Neofelis nebulosa	left	494-1	Taipei zoo	11.62	5.99	5.85	4.06	14.82	2.99	5.84	4.98	6.56	8.62	5.15	2.71	5.42	5.22	13.84	5.84	8.34	5.28	5.91	9.05	5.64	6.41
Neofelis nebulosa	right	572-2	Taipei zoo	9.63	4.38	5.19	3.93	13.71	2.35	5.32	4.72	6.34	8.03	5.28	2.23	5.59	5.35	13.79	5.43	8.24	5.84	6.31	8.67	5.75	6.12
Neofelis nebulosa	left	572-2	Taipei zoo	10.61	5.08	5.62	3.71	14.32	2.93	6.07	4.18	6.55	8.53	4.74	2.14	5.68	4.8	13.72	6.13	8.65	5.24	5.33	8.86	5.19	6.72
Neofelis sp.	right	835-1	Taipei zoo	9.56	5.04	4.98	4.02	12.38	2.41	4.62	4.29	5.87	7.54	5.02	2.18	5.16	4.74	13.62	5.38	7.56	5.03	6.19	8.05	5.74	5.88
Neofelis sp.	left	835-1	Taipei zoo	9.39	4.71	5.15	3.72	12.57	2.49	4.67	4.06	5.73	7.89	4.79	2.39	5.31	4.38	13.56	5.38	-	4.77	6.55	8.08	5.14	5.65
Panthera pardus	right	549-1	Taipei zoo	-	-	-	-	-	-	-	-	-	-	-	-	-	-	15.49	6.95	9.51	6.29	7.97	8.88	6.31	7.06
Panthera pardus	left	549-1	Taipei zoo	9.83	5.92	5.85	4.91	15.07	2.64	4.73	5.34	7.82	8.89	6.41	2.46	5.73	6.21	15.66	6.61	8.96	6.21	7.52	-	6.09	6.71
Panthera pardus	right	1348-1	Taipei zoo	10.73	5.55	5.92	4.11	14.76	2.45	5.08	4.44	7.34	9.87	5.55	2.54	5.98	5.91	15.33	6.96	9.57	5.25	7.42	8.35	5.44	6.81
Panthera pardus	left	1348-1	Taipei zoo	10.66	5.66	5.85	4.32	14.62	2.72	4.81	4.84	7.09	9.37	5.65	2.46	5.48	5.83	14.97	6.36	8.67	5.49	7.09	8.18	5.67	6.56
Panthera pardus	right	1367-2	Taipei zoo	11.89	6.52	5.91	4.67	-	-	-	-	-	-	-	-	-	-	-	-	-	-	-	-	-	-
Panthera pardus	left	1367-2	Taipei zoo	12.67	6.42	5.84	4.43	-	-	-	-	-	-	-	-	-	-	17.55	8.44	-	7.12	7.77	-	6.78	8.31
Panthera pardus	right	1431-1	Taipei zoo	12.22	7.48	-	5.22	17.52	2.74	6.65	5.82	9.55	-	6.55	2.83	6.89	6.98	16.86	7.56	9.63	6.73	7.89	8.89	6.58	6.98
Panthera pardus	left	1431-1	Taipei zoo	12.38	7.73	-	5.02	17.48	2.67	6.07	5.79	9.07	10.48	6.51	2.66	7.14	6.78	16.78	7.06	9.43	6.44	7.64	8.89	6.08	6.81
Panthera tigris	right	72	Taipei zoo	18.16	9.57	9.48	7.49	27.14	6.56	10.59	10.52	12.04	15.82	11.57	4.22	10.07	11.67	25.73	10.51	16.76	12.71	11.42	15.32	11.75	11.41
Panthera tigris	left	72	Taipei zoo	19.04	10.53	9.52	7.05	27.34	6.43	10.78	9.06	11.59	16.66	10.14	4.35	10.51	10.51	25.39	10.69	14.86	11.23	11.42	14.76	10.32	10.51
Panthera tigris	right	89	Taipei zoo	17.11	9.15	8.15	6.43	25.02	5.18	10.42	8.19	11.71	14.65	9.05	4.08	10.59	10.02	24.84	11.15	14.58	10.61	11.35	15.05	9.86	11.41
Panthera tigris	left	89	Taipei zoo	17.14	9.62	8.25	6.76	24.55	5.89	9.87	7.64	11.14	13.76	8.66	4.06	10.14	9.59	24.57	10.91	15.23	10.06	11.03	14.66	9.71	11.18
Panthera tigris	right	1000	Taipei zoo	14.03	7.61	8.42	6.15	21.19	3.98	7.88	6.88	10.68	12.59	8.24	3.34	8.15	8.24	22.27	9.69	14.49	9.68	10.23	13.76	9.11	8.96
Panthera tigris	left	1000	Taipei zoo	13.7	7.56	7.06	6.17	19.35	4.07	7.31	6.18	9.63	11.05	8.22	3.07	7.56	7.58	21.64	8.51	13.31	9.27	10.05	12.49	9.06	8.15
